# Supplementary material for: Copper-Modified Polymeric Membranes for Water Treatment: A Comprehensive Review
Source: Membranes (Basel). 2021 Jan 28;11(2):93. doi: 10.3390/membranes11020093 (PMC7911616; doi:10.3390/membranes11020093)
Supplement: Supplementary file 1 [file membranes-11-00093-s001.zip]

Archive with 5 entries (3 files):
- membranes-1085993-supplementary/
- membranes-1085993-supplementary/Supplementary Information/
- membranes-1085993-supplementary/Supplementary Information/PRISMA 2009 checklist_AG.doc
- membranes-1085993-supplementary/Supplementary Information/PRISMA 2009 flow diagram_AG.doc
- membranes-1085993-supplementary/Supplementary Information/SRProtocol-SV_AG.docx
